# Supplementary material for: A Systematic Review of Methodology Used in Studies Aimed at Creating Charts of Fetal Brain Structures
Source: Diagnostics (Basel). 2021 May 21;11(6):916. doi: 10.3390/diagnostics11060916 (PMC8223776; doi:10.3390/diagnostics11060916)
Supplement: Supplementary file 1 [file diagnostics-11-00916-s001.zip]

Archive with 1 entries (1 files):
- diagnostics-1195319-supplementary.pdf
